# Supplementary material for: Functional ultrasound localization microscopy reveals brain-wide neurovascular activity on a microscopic scale
Source: Nat Methods. 2022 Aug 4;19(8):1004–12. doi: 10.1038/s41592-022-01549-5 (PMC9352591; doi:10.1038/s41592-022-01549-5)
Supplement: Supplementary file 7 — Chart summarizing rest value and variation relative to rest (mean ± s.e.m.), P value for two-sided Wilcoxon signed-rank test on this variation (null hypothesis, distribution with median equal to zero) for MB count, speed, diameter and perfusion for the different categories of blood vessels. Data on corresponding whisker stimulations are presented in Extended Data Fig. 7. [file 41592_2022_1549_MOESM7_ESM.xlsx]

## Sheet: Supplementary table 1
Depth1 <400µm	MB Count (C)	Velocity	Diameter						Perfusion/Drainage area
Control arterioles	Crest = 77±9	Vrest = 13±5mm/s	Drest = 23±3µm					Control arterioles	Arest = 0.18±0.02mm2
(N = 20)	ΔC = 0±2%	ΔV= -1±1%	ΔD = -1±2%					(N = 20)	ΔA = -2±1%
Depth1	p = 0.91	p = 0.55	p = 0.37					Depth1	p = 0.22
Barrel arterioles	Crest = 83±-9	Vrest = 14±1mm/s	Drest = 26±1µm					Barrel arterioles	Arest = 0.20±0.02mm2
(N=20)	ΔC = +31±5%	ΔV = +11±2%	ΔD = +19±3%					(N=20)	ΔA = +21±4%
Depth1	p = 9x10-5	p= 9x10-5	p = 1x10-4					Depth1	p= 9x10-5
Control Venules	Crest = 91±26	Vrest = 8±1mm/s	Drest = 29±1µm					Control Venules	Arest = 0.15±0.02mm2
(N=18)	ΔC = +2±5%	ΔV= +3±1%	ΔD = +3±3%					(N=18)	ΔA = +6±2%
Depth1	p = 0.98	p = 0.12	p = 0.73					Depth1	p = 0.016
Barrel venules	Crest = 75±15	Vrest = 8±1mm/s	Drest = 34±1µm					Barrel venules	Arest = 0.15±0.02mm2
(N=18)	ΔC = +26±5%	ΔV = +17±3%	ΔD = 12±2%					(N=18)	ΔA = +16±5%
Depth1	p = 9x10-4	p = 3x10-4	p = 7x10-4					Depth1	p = 0.002
Depth2 > 600µm	MB count (C)	Velocity	Diameter
Control arterioles	Crest = 39±6	Vrest = 8±0mm/s	Drest = 25±1µm
(N=20)	ΔC = -4±4%	ΔV = +1±2%	ΔD = -1±2%
Depth 2	p = 0.16	p = 0.85	p = 0.50
Barrel arterioles	Crest = 36±5	Vrest = 8±0mm/s	Drest = 28±2µm
(N=20)	ΔC = +27±6%	ΔV= +4±1%	ΔD = +22±4%
Depth2	p =3x10-4	p = 5x10-4	p = 2x10-4
Control venules	Crest = 59±14	Vrest = 6±0mm/s	Drest = 31±2µm
(N=18)	ΔC = +6±4%	ΔV = 0±0%	ΔD = +2±2%
Depth2	p = 0.35	p = 0.45	p = 0.67
Barrel venules	Crest = 47±11	Vrest = 7±0mm/s	Drest =33±2µm
(N=15)	ΔC = +22±8%	ΔV = +16±3%	ΔD = +13±4%
Depth2	p = 0.004	p = 6x10-5	p = 0.002
