# Supplementary material for: Functional ultrasound localization microscopy reveals brain-wide neurovascular activity on a microscopic scale
Source: Nat Methods. 2022 Aug 4;19(8):1004–12. doi: 10.1038/s41592-022-01549-5 (PMC9352591; doi:10.1038/s41592-022-01549-5)
Supplement: Supplementary file 8 — Chart summarizing the contribution from each animal to every result or figure in the manuscript. The two first columns describe the animals taken into account when inter-animal results are given. The last column describes the animals shown as examples. [file 41592_2022_1549_MOESM8_ESM.xlsx]

## Sheet: Supplementary table 2
	Rat	Inter-animal reproducibility	Statistical analysis on vessels	Examples
		(Fig.S3C-H)	(Fig. 2I-J ; Fig. S7B ; supplementary table 1)
	1	✓ (whisker)	✓	Fig.1, 2A-H, 3A, 4A-G, 5
	Whisker stimulation (30s)			Extended Data Figs. 1, 2, 3A, 4, 5,7A&C, 8A-B&H, 9, 10
	Continuous injection			Supplementary Figs. 1, 2, 5
	2	✓(visual)		Fig.3 B-C
	Visual stimulation (30s)			Extended Data Fig. 3B, 6, 8C
	Continuous injection
	3	✓ (whisker)	✓	Fig. 4H-M
	Whisker stimulation (30s)			Extended -Data Fig. 8F-G
	Continuous injection& Bolus injection
	4	✓ (whisker)	✓
	Whisker stimulation (30s)
	Continuous injection
	5	✓ (whisker)	✓
	Whisker stimulation (30s)
	Continuous injection
	6	✓(visual)
	Visual stimulation (30s)
	Continuous injection
	7	✓(visual)
	Visual stimulation (30s)
	Continuous injection
	8			Extended Data Fig. 8D
	Visual stimulation (5s)			Supplementary Fig. 4
	Continuous injection
	9			Extended Data Fig. 8E
	Whisker stimulation (30s)			Supplementary Fig. 3
	Continuous injection
	Transcranial imaging
	10			Supplementary Fig. 3
	Visual stimulation (30s)
	Continuous injection
	Transcranial imaging
